# Supplementary material for: First-Phase Left Ventricular Ejection Fraction as an Early Sign of Left Ventricular Dysfunction in Patients with Stable Coronary Artery Disease
Source: J Clin Med. 2023 Jan 21;12(3):868. doi: 10.3390/jcm12030868 (PMC9918081; doi:10.3390/jcm12030868)
Supplement: Supplementary file 1 [file jcm-12-00868-s001.zip]

Archive with 1 entries (1 files):
- jcm-2062781-supplementary.pdf
